# Supplementary material for: N-linked Fc glycosylation is not required for IgG-B-cell receptor function in a GC-derived B-cell line
Source: Nat Commun. 2024 Jan 9;15:393. doi: 10.1038/s41467-023-44468-5 (PMC10776614; doi:10.1038/s41467-023-44468-5)
Supplement: Supplementary file 4 — Source Data file [file 41467_2023_44468_MOESM4_ESM.xlsx]

## Sheet: Figure 1c
Figure 1c
	B-cell line	anti-IgG PE MFI (mIgG-BCR expression)
	mIgG 2G9 FcG+	14781	10874	3887	3942	2299	4516	5061
	mIgG 2G9 FcG-	12731	7739	2896	2606	1718	3309	3616
	mIgG 3F3 FcG+	2965	4731	9019	8920	6303	10079	12277
	mIgG 3F3 FcG-	2625	1986	5946	6147	4417	7960	11517
	mIgG D2 FcG+	12418	14457	6409	6445	4155	6445	7063
	mIgG D2 FcG-	8668	19869	2936	2944	1925	3708	3488
	MDL-AID KO	49.3	68.6	43.3	36.2	38.2	52	47.9

## Sheet: Figure 1d
Figure 1d
	anti-IgG PE MFI (mIgG-BCR expression)
	culture time [d]	anti-CCP2, 2G9 FcG-	anti-CCP2, 2G9 FcG+	MDL-AID KO
	6	2896	3887	43.3
	9	2606	3942	36.2
	12	1718	2299	38.2
	15	3309	4516	52
	20	3616	5061	47.9

## Sheet: Figure 1e
Figure 1e
	uncropped SDS-PAGE (isolated mIgG-BCRs)

## Sheet: Figure 2b
Figure 2b
	B-cell line	Galactosylation/complex antennae				Sialylation/complex antennae				Bisection/complex N-glycan				Fucosylation/complex N-glycan
	anti-CCP2, 2G9 FcG+	0.81	0.76	0.76	0.76	0.2	0.14	0.15	0.14	0.47	0.45	0.49	0.48	1	1	1	1
	anti-CCP2, 3F3 FcG+	0.88	0.89	0.88	0.88	0.18	0.24	0.23	0.19	0.65	0.48	0.47	0.48	1	1	1	1
	anti-TT, D2 FcG+	0.83	0.76	0.76	0.76	0.27	0.16	0.15	0.16	0.49	0.45	0.46	0.45	1	1	1	1

## Sheet: Figure 2c
Figure 2c
	B-cell line	H8N2				H9N2				H3N4F1				H4N4F1				H5N4F1				H4N5F1				H5N5F1				H4N4F1S1				H5N4F1S1				H4N5F1S1				H5N5F1S1				H5N4F1S2
	2G9 FcG+	0.02	0	0	0	0.08	0	0	0	0.01	0.03	0.03	0.03	0.08	0.13	0.12	0.12	0.17	0.2	0.18	0.19	0.2	0.25	0.27	0.26	0.13	0.14	0.15	0.15	0.01	0.01	0.01	0.01	0.21	0.17	0.17	0.17	0.03	0.03	0.03	0.03	0.06	0.04	0.04	0.03	0.01	0.01	0	0
	2G9 FcG-	0	0	0	0	0	0	0	0	0	0	0	0	0	0	0	0	0	0	0	0	0	0	0	0	0	0	0	0	0	0	0	0	0	0	0	0	0	0	0	0	0	0	0	0	0	0	0	0
	3F3 FcG+	0.01	0	0	0	0.04	0	0	0	0	0.01	0.01	0.01	0.03	0.04	0.05	0.05	0.19	0.17	0.17	0.2	0.15	0.14	0.15	0.15	0.29	0.22	0.23	0.24	0	0.01	0.01	0.01	0.09	0.28	0.28	0.24	0.03	0.02	0.02	0.02	0.13	0.08	0.08	0.06	0.02	0.01	0.01	0.01
	3F3 FcG-	0	0	0	0	0	0	0	0	0	0	0	0	0	0	0	0	0	0	0	0	0	0	0	0	0	0	0	0	0	0	0	0	0	0	0	0	0	0	0	0	0	0	0	0	0	0	0	0
	D2 FcG+	0.03	0	0	0	0.07	0	0	0	0.01	0.04	0.04	0.04	0.06	0.13	0.13	0.13	0.13	0.18	0.18	0.18	0.18	0.23	0.24	0.23	0.12	0.14	0.15	0.14	0.01	0.01	0.01	0.01	0.22	0.18	0.18	0.18	0.04	0.03	0.03	0.03	0.08	0.04	0.04	0.04	0.02	0.01	0.01	0.01
	D2 FcG-	0	0	0	0	0	0	0	0	0	0	0	0	0	0	0	0	0	0	0	0	0	0	0	0	0	0	0	0	0	0	0	0	0	0	0	0	0	0	0	0	0	0	0	0	0	0	0	0
[truncated: 4 more columns]

## Sheet: Figure 3b
Figure 3b
	MFI ratio [(CCP2-CArgP2) / BCR]
	CCP2 conc. [μg/m]	anti-CCP2, 2G9 FcG+			anti-CCP2, 2G9 FcG-
	0	-0.00046	0	0.002088	-0.00079	0	0.003088
	0.2	0.060242	0.038625	0.016397	0.069201	0.047834	0.020468
	0.5	0.121635	0.064522	0.049283	0.140134	0.084216	0.048094
	1	0.161308	0.141651	0.080669	0.202566	0.194065	0.084817
	2.5	0.254347	0.2326	0.151867	0.278887	0.284835	0.174041
	5	0.302046	0.320644	0.225575	0.320087	0.38702	0.268058
	MFI ratio [(CCP2-CArgP2) / BCR]
	CCP2 conc. [μg/ml]	anti-CCP2, 3F3 FcG+			anti-CCP2, 3F3 FcG-
	0	-0.00036	0	0.004968	-0.00051	0	0.012739
	0.1	0.031473	0.034339	0	0.03285	0.038567	0
	0.2	0.052351	0.070622	0.015197	0.061041	0.081347	0.009416
	0.5	0.080879	0.136894	0.049209	0.097875	0.156351	0.045217
	1	0.130203	0.193539	0.09933	0.164099	0.220044	0.086606
	2.5	0.249494	0.260089	0.200456	0.302961	0.271226	0.196224
	5	0.335	0.3335	0.3342	0.3351	0.33434	0.335247
	MFI ratio [(TT) / BCR]
	TT conc. [μg/ml]	anti-TT, D2 FcG+			anti-TT, D2 FcG-
	0	0.000589	0.004606		0.001388	0.005059
	0.2	0.015924	0.03794		0.020766	0.044319
	0.5	0.038149	0.074463		0.04922	0.079582
	1	0.064135	0.120751		0.080197	0.093513
	2.5	0.242191	0.230695		0.293369	0.231345
	5	0.275265	0.28277		0.330427	0.33288

## Sheet: Figure 3c
Figure 3c
	Fab anti-IgG AF647 MFI ratio [stimulus / PBS], mIgG-BCR downmodulation after stimulation
	stimulus	anti-CCP2, 2G9 FcG+						anti-CCP2, 2G9 FcG-
	PBS	1	1	1	1	1	1	1	1	1	1	1	1
	5min 37°C, CCP2	0.8752	0.6995	0.618458				0.8381	0.7915	0.74282
	15min 37°C, CCP2	0.4446	0.5139	0.34314	0.2838	0.3476	0.3325	0.5243	0.5033	0.429713	0.3386	0.3539	0.3619
	30min 37°C, CCP2	0.3301	0.3859	0.221794				0.4426	0.5118	0.25135
	30min 37°C, CArgP2	1.0748	1.0492	0.964531				0.78	0.9969	1.0542
	stimulus	anri-CCP2, 3F3 FcG+					anti-CCP2, 3F3 FcG-
	PBS	1	1	1	1	1	1	1	1	1	1
	5min 37°C, CCP2	0.8323	0.6898	0.68995			0.8817	0.6952	0.77617
	15min 37°C, CCP2	0.6267	0.9448	0.49563	0.3848	0.4496	0.6349	0.8608	0.5409	0.4631	0.5164
	30min 37°C, CCP2	0.5058	0.5249	0.45982			0.5585	0.8171	0.481348
	30min 37°C, CArgP2	0.8026	0.987	0.9904			1.1692	1.1829	1.0391
	stimulus	anti-TT, D2 FcG+				anti-TT, D2 FcG-
	PBS	1	1	1	1	1	1	1	1
	15min 37°C, TT	0.967345	0.9	0.92		0.910249	0.95	0.85
	30min 37°C, TT	0.858994	0.73	0.79		0.833117	0.75	0.76
	5min 37°C, anti-kappa	0.506878	0.32899	0.354635		0.550733	0.320033	0.365416
	15min 37°C, anti-kappa	0.329721	0.21987	0.117091	0.284982	0.414882	0.25216	0.123056	0.31925
	30min 37°C, anti-kappa	0.260108	0.216287	0.096069		0.30947	0.226656	0.106702

## Sheet: Figure 4b
Figure 4b
	pSyk-AF647 MFI ratio [stimulus / PBS], mIgG-BCR activation
	stimulus	anti-CCP2, 2G9 FcG+					anti-CCP2, 2G9 FcG-
	PBS	1	1	1	1	1	1	1	1	1	1
	CCP2	2.42007	1.70661	2.32579	2.23723	2.25325	2.00945	1.89862	2.5717	2.02931	2.18301
	anti-IgG	2.60454	1.99172	2.07784	2.49231	2.46753	2.46245	2.45908	2.61783	2.37692	2.42484
	stimulus	anti-CCP2, 3F3 FcG+				anti-CCP2, 3F3 FcG-
	PBS	1	1	1	1	1	1	1	1
	CCP2	1.52812	1.25528	3.11229	3.05107	1.30522	1.26724	3.31085	2.78939
	anti-IgG	1.64664	1.29662	1.49473	5.17829	1.69691	1.3085	1.33128	6.11564
	stimulus	anti-TT, D2 FcG+				anti-TT, D2 FcG-
	PBS	1	1	1	1	1	1	1	1
	TT	1.6197	1.73598	1.6197		1.3887	1.36766	1.46179
	anti-IgG	2.7933	2.79888	2.54225	2.16901	2.59677	2.37836	2.12244	3.44629

## Sheet: Figure 4c
Figure 4c
	pSyk-AF647 MFI, mIgG-BCR activation, titration stimulus
	1st experiment_anti-IgG stimulation					2nd experiment_anti-IgG stimulation
	conc. [μg/ml]	2G9 FcG+	2G9 FcG-	MDL-AID KO		conc. [μg/ml]	2G9 FcG+	2G9 FcG-	MDL-AID KO
	25	1952	1806	298		25	552	546	143
	10	1849	1821	297		10	546	479	140
	5	1589	1442	298		5	380	396	146
	2.5	1197	1298	312		2.5	354	371	143
	1	875	917	295		1	324	327	134
	0	328	352	298		0	154	153	137
	1st experiment_CCP2 stimulation					2nd experiment_CCP2 stimulation
	conc. [μg/ml]	2G9 FcG+	2G9 FcG-			conc. [μg/ml]	2G9 FcG+	2G9 FcG-
	25	1098	1048			25	392	356
	10	1016	972			10	356	348
	5	919	922			5	347	334
	2.5	860	816			2.5	311	300
	1	853	789			1	318	309
	0	328	352			0	154	153

## Sheet: Figure 4d
Figure 4d
	pSyk-AF647 MFI, mIgG-BCR activation, time course
	1st experiment_anti-IgG stimulation					2nd experiment_anti-IgG stimulation
	t (min)	2G9 FcG+	2G9 FcG-	MDL-AID KO		t (min)	2G9 FcG+	2G9 FcG-	MDL-AID KO
	unstimulated	149	153	149		unstimulated	244	288	251
	2	530	608	147		2	1016	897	258
	5	483	458	137		5	882	726	244
	10	307	293	133		10	608	533	191
	20	269	237	158		20	427	440	252
	30	243	241	149		30	327	331	236

[truncated: 16 more sheets: Figure 5a, Figure 5b,c, Figure 6b, Figure 6c, Figure 6e, Figure 6f, Figure 7a, Figure 7b, Figure 7c,d, Supplementary Figure 1b, Supplementary Figure 1c, Supplementary Figure 2c, Supplementary Figure 2b,d, Supplementary Figure 4d, Supplementary Figure 4e, Supplementary Figure 5]
